# Supplementary material for: Discovery of the photosynthetic relatives of the "Maltese mushroom" Cynomorium
Source: BMC Evol Biol. 2005 Jun 21;5:38. doi: 10.1186/1471-2148-5-38 (PMC1182362; doi:10.1186/1471-2148-5-38)
Supplement: Additional File 1 — Taxon sampling – global data set. MS Excel file giving taxon sampling by gene and GenBank accession numbers for the global data set. [file 1471-2148-5-38-S1.xls]

## Sheet: Sheet1
Species SSU	Voucher	nuSSU GB	Species rbcL	rbcL GB	Species atpB	atpB GB	Species matR	matR GB
Cinnamomum camphora		AF206888	Cinnamomum camphora	L12641	Cinnamomum camphora	AJ235436	Cinnamomum camphora	AF197797
Laurus nobilis		AF197580	Laurus nobilis	AF197593	Laurus nobilis	AJ235518	Laurus nobilis	AF197798
Antirrhinum majus		AJ236047	Antirrhinum majus	L11688	Antirrhinum majus	AJ235395	Antirrhinum majus	AY453102
Apium graveolens		AF206852	Apium graveolens	L01885	Apium graveolens	AJ235396	Petroselenium crispum	AY453081
Apocynum cannabinum		AF107571	Apocynum cannabinum	X91761	Apocynum androsaemifolium	AF209529	Asclepias tuberosa	AY453103
Arabidopsis thaliana		X16077	Arabidopsis thaliana	NC_000932	Arabidopsis thaliana	NC_000932	Arabidopsis thaliana	NC 001284
Aucuba japonica		U42522	Aucuba japonica	L11210	Aucuba japonica	AJ235402	Aucuba himalaica	AY453099
Begonia metalica X sanguinea		U42506	Begonia metalica X sanguinea	L01888	Begonia metalica X sanguinea	AF209541	Begonia hybrid	AY453119
Bersama abyssinica		AF206867	Bersama lucens	AJ235774	Bersama lucens	AJ235410	Melianthus major	AY453087
Betula papyrifera		L00971	Betula papyrifera	X56617	Betula pendula	AJ235411	Betula pedula	AY453121
Bauhinia sp.		U42537	Caesalpinia pulcherrima	U74190	Bauhinia sp.	AF209540	Cynometra iripa	AY289656
Ceratophyllum demersum		U42517	Ceratophyllum demersum	M77030	Ceratophyllum demersum	AJ235430	Ceratophyllum demersum	AF197730
Citrus aurantium		U38312	Citrus paradisi	AJ238407	Citrus paradisi	AJ238408	Citrus sinensis	AY453100
Clethra alnifolia		U42521	Clethra alnifolia	L12609	Clethra arborea	AJ235438	Clethra arborea	AF420996
Cucurbita pepo		AF206895	Cucurbita pepo	AF206756	Cucurbita pepo	AF209573	Cucurbita pepo	AY453101
Dendrophthoe curvata	Nickrent 2787	AY957441	Benthamina alyxifolia Nickrent 4127	AY957440	Opilia sp.	AJ235550	Dendrophthoe pentandra	AY453120
Dipsacus sativus		U43150	Dipsacus sativus	L13824	Dipsacus sativus	AF209577	Dipsacus fullonum	AY453093
Epilobium angustifolium		AF206907	Epilobium rigidum	AF495763	Epilobium angustifolium	AF209582	Oenothera biennis	AY453083
Euonymus alatus		X16600	Euonymus alatus	L13184	Euonymus alatus	AJ235471	Euonymus fortunei	AY453104
Fagus grandifolia		AF206910	Fagus grandifolia	L13338	Fagus grandifolia	AJ621919	Fagus sylvatica	AY453092
Garrya elliptica		U42540	Garrya elliptica	L01919	Garrya elliptica	AJ235478	Garrya elliptica	AY453095
Gossypium hirsutum		L24145	Gossypium hirsutum	M77700	Gossypium hirsutum	AJ233063	Alcea rosea	AY453094
Griselinia lucida		AF206922	Griselinia lucida	L11225	Griselinia lucida	AF209595	Griselinia racemosa	AY453096
Guaiacum sanctum		U42824	Guaiacum sanctum	AJ131770	Guaiacum sanctum	AJ235486	Guaiacum sanctum	AY674517
Hamamelis virginiana		AF094551	Hamamelis mollis	L01922	Hamamelis virginiana	AF093380	Hamamelis vernalis	AY453082
Helianthemum grandiflorum		AF206926	Cistus revolii	Y15140	Cistus revolii	AF035902	Hudsonia tomentosa	AY453097
Helianthus annuus		AF107577	Helianthus annuus	L13929	Helianthus annuus	AJ236205	Helianthus annuus	AY453114
Hydrangea macrophylla		U42781	Hydrangea macrophylla	L11187	Hydrangea macrophylla	AJ235497	Hydrangea macrophylla	AY453091
Hymenanthera alpina		AF206933	Hymenanthera alpina	Z75692	Hymenanthera alpina	AJ235499	Viola cucullata	AY453070
Ilex opaca		AF206938	Ilex crenata	L01928	Ilex crenata	AJ235502	Ilex aquifolium	AY453090
Krameria ixine		AF206948	Krameria lanceolata	Y15032	Krameria ixine	AJ235514	Krameria lanceolata	AY453089
Lamium amplexicaule		L49287	Lamium amplexicaule	Z37399	Lamium amplexicaule	AJ236165	Monarda didyma	AY453085
Lonicera maackii		U66701	Lonicera prolifera	AJ420870	Symphoricarpos	AF446994	Lonicera morrowii	AY453088
Lythrum salicaria		AF206955	Lythrum hyssopifolia	L10218	Lythrum salicaria	AF209621	Lythrum salicaria	AY453124
Mirabilis jalapa		U42788	Mirabilis jalapa	M62565	Mirabilis jalapa	AF209629	Mirabilis jalapa	AY453086
Morus alba		L24398	Morus alba	L01933	Morus nigra	AJ235536	Morus alba	AY453084
Nelumbo lutea		L75835	Nelumbo lutea	M77032	Nelumbo lutea	AF093387	Nelumbo nucifera	AF197795
Nicotiana tabacum		AJ236016	Nicotiana tabacum	Z00044	Nicotiana tabacum	V00162	Nicotiana sylvestris	AY453113
Oxalis dillenii		AF206978	Oxalis dillenii	L01938	Oxalis corniculata	AF530730	Oxalis corniculata	AY453111
Passiflora standleyi		AF206981	Passiflora quadrangalis	L01940	Passiflora coccinea	AJ235553	Passiflora edulis	AY453071
Pavonia spinifex		AY739080	Pavonia multiflora	AJ233123	Pavonia multiflora	AF035916	Pavonia spinifex	AY739015
Pentas lanceolata		AJ236027	Pentas lanceolata	L13931	Pentas lanceolata	AJ236194	Pentas sp.	AY453079
Peridiscus lucidus		AY372815	Peridiscus lucidus	AY380356	Peridiscus lucidus	AY372816	Peridiscus lucidus	AY674550
Pisum sativum		U43011	Pisum sativum	X03853	Pisum sativum	X03852	Pisum sativum	AY453078
Platanus occidentalis		U42794	Platanus occidentalis	L01943	Platanus occidentalis	U86386	Platanus occidentalis	AF197793
Podophyllum peltatum		L24413	Podophyllum peltatum	AF093716	Podophyllum peltatum	AF092109	Podophyllum peltatum	AF197762
Polygala paucifolia		U42797	Polygala cruciata	L01945	Polygala cruciata	AJ235568	Polygala paucifolia	AY453080
Primula sp.		L49295	Primula veitchiana	AF213802	Primula veitchiana	AF213788	Primula sikkimensis	AF421025
Salix reticulata		AF207011	Salix reticulata	AJ235793	Salix reticulata	AJ235590	Salix babylonica	AY453072
Santalum album		L24416	Santalum album	L26077	Santalum album	AJ235592	Santalum album	AY957450
Scaevola aemula		AJ236008	Scaevola frutescens	L13932	Scaevola aemula	AF209670	Scaevola aemula	AY453118
Schinus molle		AF207015	Schinus molle	U39270	Schinus molle	AF035914	Rhus typhina	AY453075
Schoepfia schreberi	Nickrent 2599	L24418	Schoepfia schreberi	L11205	Schoepfia schreberi	AF209671	Schoepfia schreberi	AY957451
Solanum tuberosum		X67238	Solanum tuberosum	M76402	Lycopersicon esculentum	AJ236183	Solanum tuberosum	AJ 003130
Spinacia oleracea		L24420	Spinacia oleracea	J01443	Spinacia oleracea	U23082	Spinacia oleracea	AY453110
Staphylea trifoliata		AJ235978	Staphylea trifoliata	AJ238406	Staphylea trifoliata	AJ235611	Staphylea trifoliata	AY453105
Tamarix pentandra		AF207033	Tamarix pentandra	Z97650	Tamarix pentandra	AF209684	Tamarix parviflora	AY453117
Tetrastigma obovatum		AF206951	Tetrastigma obovatum	AJ419717	Leea guineensis	AJ235520	Tetrastigma leucostaphylum	AY453109
Tropaeolum majus		L31796	Tropaeolum majus	L14706	Tropaeolum tricolor	AF035917	Tropaeolum majus	AY453115
Vaccinium macrocarpon		AF419808	Vaccinium macrocarpon	L12625	Vaccinium uliginosum	AF420987	Vaccinium uliginosum	AF421035
Vitis sp.		AF207053	Vitis aestivalis	L01960	Vitis aestivalis	AJ235643	Vitis riparia	AY453123
Xanthorhiza simplicissima		L75839	Xanthorhiza simplicissima	L12669	Xanthorhiza simplicissima	AF093394	Xanthorhiza simplicissima	AF197760
Zelkova serrata		U42819	Zelkova serrata	D86317	Zelkova serrata	AF209699	Ulmus americana	AY453107
Cynomorium coccineum	Nickrent 4063	AY957442	N/A	N/A	N/A	N/A	Cynomorium coccineum	AY957446
Dactylanthus taylorii	Nickrent 4071	AY957443	N/A	N/A	N/A	N/A	Dactylanthus taylorii	AY957447
Hachettia austrocaledonica	Nickrent 4181	AY957444	N/A	N/A	N/A	N/A	Hachettia austrocaledonica	AY957448
Mystropetalon thomii	Nickrent 4091	AY957445	N/A	N/A	N/A	N/A	Mystropetalon thomii	AY957449
