# Supplementary material for: Discovery of the photosynthetic relatives of the "Maltese mushroom" Cynomorium
Source: BMC Evol Biol. 2005 Jun 21;5:38. doi: 10.1186/1471-2148-5-38 (PMC1182362; doi:10.1186/1471-2148-5-38)
Supplement: Additional File 2 — Taxon sampling – Saxifragales data set. MS Excel file giving taxon sampling by gene and GenBank accession numbers for the Saxifragales data set. [file 1471-2148-5-38-S2.xls]

## Sheet: Sheet1
SSU taxon	Voucher	GB SSU	rbcL taxon	GB rbcL	atpB taxon	GB atpB	matK taxon	GB matK	LSU taxon	GB LSU
1-1754			1755-3156		3157-4596		4597-6180		6181-9586
Ailanthus altissima		AF206842	Ailanthus altissima	AY128247	Ailanthus altissima	AF035895	Ailanthus altissima	AY128208	N/A	N/A
Albizzia julibrissin		U42536	Albizzia julibrissin	AF206730	Albizzia julibrissin	AF209524	Albizzia julibrissin	AY386855	N/A	N/A
Altingia sp.		U42552	Altingia excelsa	AF206732	Altingia excelsa	Altingia excelsa	Altingia excelsa	AF304520	Altingia excelsa	AF274636
Aphanopetalum resinosum		AF274600	Aphanopetalum resinosum	AF274596	Aphanopetalum resinosum	AF274675	Aphanopetalum resinosum	AF274607	Aphanopetalum resinosum	AF274637
Astilbe		N/A	Astilbe taquetii	L11173	Astilbe taquetii	AJ235401	Astilbe japonica x Astilbe chinensis	L34114	Astilbe microphylla	AF374860
Astilboides		N/A	Astilboides tabularis	U06207	N/A	N/A	Astilboides tabularis	L34115	Astilboides tabularis	AF374843
Bensoniella		N/A	Bensoniella oregona	L34072	N/A	N/A	Bensoniella oregona	L34112	N/A	N/A
Bergenia		N/A	Bergenia cordifolia	U06208	N/A	N/A	Bergenia cordifolia	L34116	Bergenia cordifolia	AF374846
Bolandra		N/A	Bolandra oregana	U06209	N/A	N/A	Bolandra oregana	L34117	Bolandra oregana	AF374857
Boykinia intermedia		U42806	Boykinia rotundifolia	L11175	Boykinia rotundifolia	AJ235417	Boykinia rotundifolia	L34119	Boykinia rotundifolia	AF274638
Cercidiphyllum japonicum		AF094534	Cercidiphyllum japonicum	L11673	Cercidiphyllum japonicum	AF092112	Cercidiphyllum japonicum	AF145456	Cercidiphyllum japonicum	AF274639
Choristylis rhamnoides		AF274601	Choristylis rhamnoides	AJ238132	Choristylis rhamnoides	AF274676	Choristylis rhamnoides	AF274609	Choristylis rhamnoides	AF274640
Chrysosplenium iowense		L28136	Chrysosplenium iowense	L19935	Chrysosplenium iowense	AJ235432	Chrysosplenium iowense	L34120	Chrysosplenium iowense	AF274641
Corylopsis pauciflora		AF094548	Corylopsis pauciflora	AF060710	Corylopsis pauciflora	AF093377	Corylopsis spicata	AF013039	Corylopsis sinensis var. calvescens	AF274642
Crassula marnierana		U42525	Crassula marnierana	L01899	Crassula marnierana	AJ235447	Crassula marnierana	AF115600	Crassula aff. perforata	AF274643
Cynomorium coccineum	Nickrent 4063	AF039069	N/A	N/A	N/A	N/A	N/A	N/A	Cynomorium coccineum	AY957452
Daphniphyllum sp.		AF094540	Daphniphyllum sp.	L01901	Daphniphyllum sp.	AF092118	Daphniphyllum sp.	AF274612	Daphniphyllum sp.	AF274644
Darmera		N/A	Darmera peltata	L11180	N/A	N/A	Darmera peltata	L34123	Darmera peltata	AF374845
Disanthus cercidifolius		AF094549	Disanthus cercidifolius	AF060709	Disanthus cercidifolius	AF093378	Disanthus cercidifolia	AF274613	Disanthus cercidifolius	AF274645
Dudleya viscida		U42526	Dudleya viscida	L11182	Dudleya viscida	AJ235461	Dudleya viscida	AF115604	Dudleya viscida	AF274646
Elmera		N/A	Elmera racemosa	U06210	N/A	N/A	Elmera racemosa	L34124	Elmera racemosa	AF374853
Exbucklandia populnea		AF094550	Exbucklandia populnea	AF060708	Exbucklandia populnea	AF093379	Exbucklandia populnea	AF274615	Exbucklandia populnea	AF274647
Fendlera rupicola		AJ235986	Fendlera rupicola	AF206766	Fendlera rupicola	AJ236234	Fendlera rupicola	AY254063	Fendlera rupicola	AY260041
Haloragis erecta		AF094547	Haloragis serra	U26325	Haloragis erecta	AF093376	Haloragis aspera	AF274616	Haloragis erecta	AF274648
Hamamelis virginiana		AF094551	Hamamelis mollis	L01922	Hamamelis virginiana	AF093380	Hamamelis virginiana	AF013046	Hamamelis virginiana	AF036495
Heuchera micrantha		L28139	Heuchera micrantha	L01925	Heuchera sanguinea	AF093399	Heuchera rubescens	L34126	Heuchera micrantha	AF274649
Itea virginica		U42545	Itea virginica	L11188	Itea virginica	AF093383	Itea virginica	AF274618	Itea virginica	AF274650
Jepsonia		N/A	Jepsonia parryi	U06211	N/A	N/A	Jepsonia parryi	L34128	Jepsonia parryi	AF036497
Kalanchoe daigremontiana		U42527	Kalanchoe daigremontiana	L11189	Kalanchoe daigremontiana	AJ235510	Kalanchoe daigremontiana	AF274619	Kalanchoe daigremontiana	AF274651
Leea guineensis		AF206951	Leea guineensis	AJ235783	Leea guineensis	AJ235520	Leea guineensis	AF274621	Leea guineensis	AF274653
Leptarrhena		N/A	Leptarrhena pyrolifolia	L11191	N/A	N/A	Leptarrhena pyrolifolia	L34129	Leptarrhena pyrolifolia	AF374858
Liquidambar styraciflua		U42553	Liquidambar styraciflua	AF061997	Liquidambar styraciflua	AF092104	Liquidambar styraciflua	AF133218	Liquidambar styraciflua	AF274654
Mirabilis jalapa		U42788	Mirabilis jalapa	M62565	Mirabilis jalapa	AF209629	M. jalapa	AY042614	Mirabilis jalapa	AF479086
Mitella nuda		AB163539	N/A	N/A	N/A	N/A	Mitella diversifolia	L34133	Mitella pentandra	AF036502
Mukdenia		N/A	Mukdenia rosii	U06212	N/A	N/A	Mukdenia rosii	L34137	Mukdenia rosii	AF374844
Myriophyllum exalbescens		U42551	Myriophyllum exalbescens	L11195	Myriophyllum exalbescens	AJ235538	Myriophyllum exalbescens	AF274623	Myriophyllum exalbescens	AF274655
Mytilaria laosensis		AF274598	Mytilaria laosensis	AF062001	Mytilaria laosensis	AF274673	Mytilaria laosensis	AF274624	Mytilaria laosensis	AF274656
Opilia amentacea		L24407	Opilia amentacea	L26076	Opilia amentacea	AJ235550	Opilia sp.	AY042621	Opilia amentacea	AF479095
Paeonia suffruticosa		U42792	Paeonia suffruticosa	AF274595	Paeonia suffruticosa	AF093389	Paeonia suffruticosa	AF274627	Paeonia suffruticosa	AF274659
Peltoboykinia tellimoides		AF206984	Peltoboykinia tellimoides	AB003275	Peltoboykinia tellimoides	AJ235554	Peltoboykinia tellimoides	L34138	Peltoboykinia tellimoides	AF036499
Penthorum sedoides		U42825	Penthorum sedoides	L11197	Penthorum sedoides	AJ235555	Penthorum sedoides	AF274628	Penthorum sedoides	AF274661
Peridiscus lucidus		AY372815	Peridiscus lucidus	AY380356	Peridiscus lucidus	AY372816	N/A	N/A	N/A	N/A
Pterostemon rotundifolius		U42547	Pterostemon rotundifolius	L11203	Pterostemon rotundifolius	AJ235573	Pterostemon rotundifolius	AF274630	Pterostemon rotundifolius	AF274663
Rhodoleia championii		AF274599	Rhodoleia championii	AF062002	Rhodoleia championii	AF274674	Rhodoleia championii	AF274631	Rhodoleia championii	AF274664
Ribes aureum		L28143	Ribes aureum	L11204	Ribes aureum	AJ235583	Ribes aureum	L34153	Ribes aureum	AF274665
Rodgersia		N/A	Rodgersia pinnata	U06214	N/A	N/A	Rodgersia pinnata	L34139	Rodgersia pinnata	AF374841
Santalum album	Nickrent 2734	L24416	Santalum album	L26077	Santalum album	AJ235592	Santalum album	AY042650	Santalum album	AY957453
Saxifraga integrifolia		U42810	Saxifraga integrifolia	L01953	Saxifraga integrifolia	AY044187	Saxifraga integrifolia	L20131	Saxifraga integrifolia	AF274666
Saxifragella		N/A	Saxifragella albowiana	AF374731	N/A	N/A	Saxifragella albowiana	AF374729	Saxifragella albowiana	AF374847
Schoepfia schreberi	Nickrrent 2599	L24418	Schoepfia schreberi	L11205	Schoepfia schreberi	AF209671	Schoepfia schreberi	AY957454	Schoepfia schreberi	AF389261
Sedum rubrotinctum		U42528	Sedum rubrotinctum	L01956	Sedum nudum	AJ235600	Sedum rubrotinctum	AF115666	Sedum nudum	AF274667
Spinacia oleracea		L24420	Spinacia oleracea	J01443	Spinacia oleracea	U23082	Chenopodium bonus-henricus	AF204864	N/A	N/A
Sullivantia oregana		U42812	Sullivantia oregana	U06219	Sullivantia oregana	AF209682	Sullivantia oregana	L34113	Sullivantia oregana	AF274668
Tamarix pentandra		AF207033	Tamarix pentandra	Z97650	Tamarix pentandra	AF209684	Tamarix pentandra	AY042663	Tamarix pentandra	AF479083
Tanakaea		N/A	Tanakaea radicans	U06220	N/A	N/A	Tanakaea radicans	L34147	Tanakaea radicans	AF374859
Telesonix		N/A	Telesonix heucheriformis	U06221	N/A	N/A	Telesonix heucheriformis	L34148	Telesonix heucheriformis	AF374855
Tellima		N/A	Tellima grandiflora	U06222	N/A	N/A	Tellima grandiflora	L34150	Tellima grandiflora	AF036500
Tetracarpaea tasmannica		U42549	Tetracarpaea tasmannica	L11207	Tetracarpaea tasmannica	AF209688	Tetracarpaea tasmannica	L34154	Tetracarpaea tasmannica	AF274669
Tiarella		N/A	Tiarella polyphylla	AB003276	N/A	N/A	Tiarella polyphylla	AB003061	N/A	N/A
Tolmiea		N/A	Tolmiea menziesii	U06223	N/A	N/A	Tolmiea menziesii	L34152	Tolmiea menziesii	AF374852
Vitis sp.		AF207053	Vitis aestivalis	L01960	Vitis aestivalis	AJ235643	Vitis aestivalis	AF274635	Vitis aestivalis	AF274672
